# Supplementary material for: Altered functional connectivity during speech perception in congenital amusia
Source: eLife. 2020 Aug 7;9:e53539. doi: 10.7554/eLife.53539 (PMC7449693; doi:10.7554/eLife.53539)
Supplement: Figure 2—source data 1. [file elife-53539-fig2-data1.txt]

Condition	Group	Subj	Performance
Both-Informative	AM	1	0.9756098
Pitch-Informative	AM	1	0.8717949
Duration-Informative	AM	1	0.8947368
Both-Informative	AM	2	0.6341463
Pitch-Informative	AM	2	0.6
Duration-Informative	AM	2	0.575
Both-Informative	AM	3	0.95
Pitch-Informative	AM	3	0.8
Duration-Informative	AM	3	0.9
Both-Informative	AM	4	0.8095238
Pitch-Informative	AM	4	0.7073171
Duration-Informative	AM	4	0.7857143
Both-Informative	AM	5	0.9642857
Pitch-Informative	AM	5	0.72
Duration-Informative	AM	5	0.9375
Both-Informative	AM	6	0.675
Pitch-Informative	AM	6	0.5853659
Duration-Informative	AM	6	0.5853659
Both-Informative	AM	7	0.9512195
Pitch-Informative	AM	7	0.804878
Duration-Informative	AM	7	0.902439
Both-Informative	AM	8	0.9761905
Pitch-Informative	AM	8	0.9268293
Duration-Informative	AM	8	0.9047619
Both-Informative	AM	9	0.5238095
Pitch-Informative	AM	9	0.6428571
Duration-Informative	AM	9	0.5789474
Both-Informative	AM	10	0.9210526
Pitch-Informative	AM	10	0.8055556
Duration-Informative	AM	10	0.7948718
Both-Informative	AM	11	0.8536585
Pitch-Informative	AM	11	0.7
Duration-Informative	AM	11	0.6923077
Both-Informative	AM	12	0.9512195
Pitch-Informative	AM	12	0.804878
Duration-Informative	AM	12	0.7
Both-Informative	AM	13	0.8333333
Pitch-Informative	AM	13	0.7857143
Duration-Informative	AM	13	0.7857143
Both-Informative	AM	14	1
Pitch-Informative	AM	14	0.9756098
Duration-Informative	AM	14	0.8809524
Both-Informative	AM	15	0.8205128
Pitch-Informative	AM	15	0.6829268
Duration-Informative	AM	15	0.7435897
Both-Informative	TD	16	0.875
Pitch-Informative	TD	16	0.7692308
Duration-Informative	TD	16	0.7619048
Both-Informative	TD	17	0.8648649
Pitch-Informative	TD	17	0.7368421
Duration-Informative	TD	17	0.7058824
Both-Informative	TD	18	0.8809524
Pitch-Informative	TD	18	0.7804878
Duration-Informative	TD	18	0.6904762
Both-Informative	TD	19	1
Pitch-Informative	TD	19	0.8809524
Duration-Informative	TD	19	0.8
Both-Informative	TD	20	0.9047619
Pitch-Informative	TD	20	0.8571429
Duration-Informative	TD	20	0.9047619
Both-Informative	TD	21	0.2195122
Pitch-Informative	TD	21	0.4285714
Duration-Informative	TD	21	0.4
Both-Informative	TD	22	1
Pitch-Informative	TD	22	0.7894737
Duration-Informative	TD	22	0.902439
Both-Informative	TD	23	0.8780488
Pitch-Informative	TD	23	0.7317073
Duration-Informative	TD	23	0.6904762
Both-Informative	TD	24	0.95
Pitch-Informative	TD	24	0.8809524
Duration-Informative	TD	24	0.804878
Both-Informative	TD	25	0.9756098
Pitch-Informative	TD	25	0.925
Duration-Informative	TD	25	1
Both-Informative	TD	26	0.9487179
Pitch-Informative	TD	26	0.8780488
Duration-Informative	TD	26	0.7317073
Both-Informative	TD	27	0.9444444
Pitch-Informative	TD	27	0.7714286
Duration-Informative	TD	27	0.95
Both-Informative	TD	28	0.9761905
Pitch-Informative	TD	28	0.8333333
Duration-Informative	TD	28	0.8292683
Both-Informative	TD	29	0.5714286
Pitch-Informative	TD	29	0.6315789
Duration-Informative	TD	29	0.6341463
Both-Informative	TD	30	1
Pitch-Informative	TD	30	0.875
Duration-Informative	TD	30	0.9047619
