# Supplementary material for: Altered functional connectivity during speech perception in congenital amusia
Source: eLife. 2020 Aug 7;9:e53539. doi: 10.7554/eLife.53539 (PMC7449693; doi:10.7554/eLife.53539)
Supplement: Figure 4—source data 1. [file elife-53539-fig4-data1.txt]

group	PitchCueWeight	ConnectivityZ	ROI	Sub						
Amusia	0.0344521	-0.15360385	Insula	1						
Amusia	0.28410236	-0.276987085	Insula	2						
Amusia	0.01822399	-0.478034217	Insula	3						
Amusia	0.35967686	0.061453782	Insula	4						
Amusia	0.64135433	-0.341771205	Insula	5						
Amusia	0.66231752	-0.410444157	Insula	7						
Amusia	0.60869224	-0.239402718	Insula	8						
Amusia	0.61716279	0.003679446	Insula	9						
Amusia	0.1640024	-0.009356166	Insula	13						
Amusia	0.57515034	0.089474927	Insula	14						
Amusia	0.0344521	-0.42869732	AuditoryCx	1						
Amusia	0.28410236	0.15216546	AuditoryCx	2						
Amusia	0.01822399	-0.10589535	AuditoryCx	3						
Amusia	0.35967686	-0.18561606	AuditoryCx	4						
Amusia	0.64135433	-0.2813538	AuditoryCx	5						
Amusia	0.66231752	-0.14697977	AuditoryCx	7						
Amusia	0.60869224	-0.23661402	AuditoryCx	8						
Amusia	0.61716279	0.02816769	AuditoryCx	9						
Amusia	0.1640024	-0.01525469	AuditoryCx	13						
Amusia	0.57515034	-0.01321142	AuditoryCx	14						
Control	0.94861657	0.46579828	AuditoryCx	16						
Control	0.79732125	0.67006983	AuditoryCx	17						
Control	0.69144476	0.05917419	AuditoryCx	18						
Control	0.76280754	0.57085781	AuditoryCx	19						
Control	0.712951	0.23925733	AuditoryCx	20						
Control	0.90289093	0.12373497	AuditoryCx	21						
Control	0.39720437	-0.10691833	AuditoryCx	22						
Control	0.79692682	0.2094613	AuditoryCx	24						
Control	0.75180746	0.29868765	AuditoryCx	26						
Control	0.69240175	0.19072518	AuditoryCx	27						
Control	0.86149071	0.28603847	AuditoryCx	30						
Control	0.94861657	0.511375079	Insula	16						
Control	0.79732125	0.260902932	Insula	17						
Control	0.69144476	0.03336545	Insula	18						
Control	0.76280754	0.198112579	Insula	19						
Control	0.712951	0.274703996	Insula	20						
Control	0.90289093	0.122146241	Insula	21						
Control	0.39720437	0.083927527	Insula	22						
Control	0.79692682	0.248141763	Insula	24						
Control	0.75180746	0.333698719	Insula	26						
Control	0.69240175	0.103268583	Insula	27						
Control	0.86149071	0.266663906	Insula	30						
