# Supplementary material for: Altered functional connectivity during speech perception in congenital amusia
Source: eLife. 2020 Aug 7;9:e53539. doi: 10.7554/eLife.53539 (PMC7449693; doi:10.7554/eLife.53539)
Supplement: Figure 5—source data 1. [file elife-53539-fig5-data1.txt]

Group	Experiment	ROI	Connectivity	Sub
Amusia	Speech	Insula	0.086692571	1
Amusia	Speech	Insula	-0.332133981	2
Amusia	Speech	Insula	-0.412599071	3
Amusia	Speech	Insula	0.195050925	4
Amusia	Speech	Insula	-0.50255334	5
Amusia	Speech	Insula	0.389335335	6
Amusia	Speech	Insula	-0.141728824	7
Amusia	Speech	Insula	-0.109664668	8
Amusia	Speech	Insula	0.221921927	9
Amusia	Speech	Insula	-0.364824864	10
Amusia	Speech	Insula	-0.559463559	11
Amusia	Speech	Insula	0.048371662	12
Amusia	Speech	Insula	0.009520894	13
Amusia	Speech	Insula	-0.175435054	14
Amusia	Speech	Insula	0.047199142	15
Control	Speech	Insula	0.732964525	16
Control	Speech	Insula	0.324194431	17
Control	Speech	Insula	0.119621107	18
Control	Speech	Insula	0.165007684	19
Control	Speech	Insula	0.676301346	20
Control	Speech	Insula	0.219486477	21
Control	Speech	Insula	-0.0126755	22
Control	Speech	Insula	0.100838471	23
Control	Speech	Insula	0.337953171	24
Control	Speech	Insula	-0.042495881	25
Control	Speech	Insula	0.135713828	26
Control	Speech	Insula	0.073353001	27
Control	Speech	Insula	0.632829038	28
Control	Speech	Insula	0.11425512	29
Control	Speech	Insula	-0.125159775	30
Amusia	Speech	Auditory Cortex	-0.622220109	1
Amusia	Speech	Auditory Cortex	0.072159436	2
Amusia	Speech	Auditory Cortex	0.097129341	3
Amusia	Speech	Auditory Cortex	-0.192731555	4
Amusia	Speech	Auditory Cortex	-0.546184758	5
Amusia	Speech	Auditory Cortex	0.728313583	6
Amusia	Speech	Auditory Cortex	0.05608174	7
Amusia	Speech	Auditory Cortex	-0.22080355	8
Amusia	Speech	Auditory Cortex	-0.0619459	9
Amusia	Speech	Auditory Cortex	-0.044531767	10
Amusia	Speech	Auditory Cortex	-0.110972272	11
Amusia	Speech	Auditory Cortex	-0.064103692	12
Amusia	Speech	Auditory Cortex	-0.113840735	13
Amusia	Speech	Auditory Cortex	-0.069549738	14
Amusia	Speech	Auditory Cortex	0.334871524	15
Control	Speech	Auditory Cortex	0.57411237	16
Control	Speech	Auditory Cortex	0.703693056	17
Control	Speech	Auditory Cortex	0.265776541	18
Control	Speech	Auditory Cortex	0.508654757	19
Control	Speech	Auditory Cortex	0.305643714	20
Control	Speech	Auditory Cortex	0.059930483	21
Control	Speech	Auditory Cortex	0.07831945	22
Control	Speech	Auditory Cortex	0.144143924	23
Control	Speech	Auditory Cortex	0.194959445	24
Control	Speech	Auditory Cortex	0.100054515	25
Control	Speech	Auditory Cortex	0.486598268	26
Control	Speech	Auditory Cortex	0.207810829	27
Control	Speech	Auditory Cortex	0.541330763	28
Control	Speech	Auditory Cortex	0.128651215	29
Control	Speech	Auditory Cortex	0.244591178	30
Amusia	Tones	Insula	-0.19775211	1
Amusia	Tones	Insula	0.317040406	2
Amusia	Tones	Insula	-0.097344298	3
Amusia	Tones	Insula	0.121185556	4
Amusia	Tones	Insula	0.308255067	5
Amusia	Tones	Insula	0.034885607	6
Amusia	Tones	Insula	-0.04191875	7
Amusia	Tones	Insula	-0.109945146	8
Amusia	Tones	Insula	-0.073809933	9
Amusia	Tones	Insula	-0.123025947	10
Amusia	Tones	Insula	-0.124098838	11
Amusia	Tones	Insula	0.077082229	12
Amusia	Tones	Insula	0.40373036	13
Amusia	Tones	Insula	0.145765142	14
Amusia	Tones	Insula	-0.147659074	15
Control	Tones	Insula	0.310977059	16
Control	Tones	Insula	0.15558196	17
Control	Tones	Insula	0.316786335	18
Control	Tones	Insula	0.254612953	19
Control	Tones	Insula	0.07814133	20
Control	Tones	Insula	0.072459591	21
Control	Tones	Insula	-0.192414527	22
Control	Tones	Insula	0.12282856	23
Control	Tones	Insula	0.133264498	24
Control	Tones	Insula	0.019979884	25
Control	Tones	Insula	0.189419335	26
Control	Tones	Insula	0.238940371	27
Control	Tones	Insula	0.029497861	28
Control	Tones	Insula	-0.230405269	29
Control	Tones	Insula	0.363074052	30
Amusia	Tones	Auditory Cortex	0.020717282	1
Amusia	Tones	Auditory Cortex	0.163816009	2
Amusia	Tones	Auditory Cortex	0.017882632	3
Amusia	Tones	Auditory Cortex	-0.243680682	4
Amusia	Tones	Auditory Cortex	-0.173454687	5
Amusia	Tones	Auditory Cortex	0.364038107	6
Amusia	Tones	Auditory Cortex	-0.075867356	7
Amusia	Tones	Auditory Cortex	0.080002018	8
Amusia	Tones	Auditory Cortex	-0.00595185	9
Amusia	Tones	Auditory Cortex	0.247655416	10
Amusia	Tones	Auditory Cortex	-0.157559407	11
Amusia	Tones	Auditory Cortex	-0.014946693	12
Amusia	Tones	Auditory Cortex	0.503303788	13
Amusia	Tones	Auditory Cortex	-0.072386383	14
Amusia	Tones	Auditory Cortex	0.052035367	15
Control	Tones	Auditory Cortex	0.225356531	16
Control	Tones	Auditory Cortex	-0.018168836	17
Control	Tones	Auditory Cortex	0.309524982	18
Control	Tones	Auditory Cortex	0.510478368	19
Control	Tones	Auditory Cortex	0.283542166	20
Control	Tones	Auditory Cortex	0.133853808	21
Control	Tones	Auditory Cortex	-0.00948785	22
Control	Tones	Auditory Cortex	0.080823145	23
Control	Tones	Auditory Cortex	0.233558504	24
Control	Tones	Auditory Cortex	0.162333768	25
Control	Tones	Auditory Cortex	-0.044965394	26
Control	Tones	Auditory Cortex	0.237387556	27
Control	Tones	Auditory Cortex	-0.166130082	28
Control	Tones	Auditory Cortex	-0.200022263	29
Control	Tones	Auditory Cortex	0.305599649	30
